# Supplementary material for: Ribonuclease 4 functions as an intestinal antimicrobial protein to maintain gut microbiota and metabolite homeostasis
Source: Nat Commun. 2024 Jul 10;15:5778. doi: 10.1038/s41467-024-50223-1 (PMC11237007; doi:10.1038/s41467-024-50223-1)
Supplement: Supplementary file 4 — Source Data [file 41467_2024_50223_MOESM4_ESM.xlsx]

## Sheet: Figure 1
	Figure 1. Rnase4 is expressed in intestinal epithelium and detected in stool samples.
	a Relative expression (log2(TPM+1))
	TA cell	Enterocyte	Paneth cell	Goblet cell	T cell	Endothelial cell	Macrophage	Smooth muscle cell	Enteroendocrine cell	B cell	Dendritic cell	Tuft cell	Epithelial cell	Stromal cell
	0.9664	1.8435	1.0305	4.0191	0.5426	0.6307	0.6626	0.3963	3.0964	0.6014	0.374	0.3936	2.0154	2.9376
		1.1186	5.0723	4.4786						0.3463
		1.1633	1.2333
		0.6211	5.6618
	b Relative expression (log2(TPM+1))
	Goblet cell	Enteroendocrine cell	Enterocyte	Undifferentiated cell	Paneth cell	T cell
	5.98641	4.54226	4.82273	4.24793	4.57289	1
	7.39318	6.15785	4.05311	2.848	6.26303	1.1375
	7.14262	6.25739	3	2.1375	4.51096
	5.97957		4.94486	4.96347
	5.89724		4.71149	4.67807
	6.92125
	5.86542
	c Relative mRNA level
	whole	villus	crypt	ISC	TA cell	Paneth cell	Goblet cell
	0.99	11.78	7.57	1.31	0.91	22.19	20.12
	1.04	8.81	6.96	0.87	0.83	19.3	23.3
	0.96	9.77	8.09	0.83	1.02	19.71	24.12

## Sheet: Figure 2
	Figure 2. Mice lacking Rnase4 have an altered intestinal microbiota.
	a
	16 rDNA (obs species mean)	WT											Rnase4-/-
	Sequences per sample	10	600	1200	1800	2400	3000	3600	4200	4800	5400	6000	10	600	1200	1800	2400	3000	3600	4200	4800	5400	6000
		10	142.66	194.19	227.15	250.31	268.33	283.47	295.98	306.4	315.64	323.68	10	136.15	181.16	209.12	230.51	247.65	261.09	272.15	282.73	291.87	299.86
		10	144.51	193.8	224.74	247.52	265.45	279.99	291.27	301.48	310.62	318.76	10	116.2	148.7	169.38	185.41	197.74	208.01	217.34	225.19	231.87	238.21
		10	133.53	177.9	205.21	225.51	241.17	253.66	264.4	273.61	281.9	289.12	10	126.7	167.57	193.64	213.55	229.41	242.52	253.81	263.17	271.7	278.9
		10	123.99	164.94	192.1	212.98	229.56	242.45	253.08	262.49	271.3	279.28	10	116.04	152.75	177.26	194.15	207.6	218.31	227.62	235.92	243.46	250.21
		10	133.56	174.79	203.32	224.62	241.24	255.2	267.58	278.58	288.69	297.52	10	134.35	178.58	207.33	228.65	245.54	259.04	269.96	279.86	288.65	297.07
		10	151.04	202.29	235.27	259.81	279.8	296.03	309.88	321.54	332.16	342.12	10	98.29	125.88	144.27	157.54	168.89	178.75	186.61	193.17	200.11	205.98
	n	6	6	6	6	6	6	6	6	6	6	6	6	6	6	6	6	6	6	6	6	6	6
	AVE	10	138.215	184.652	214.632	236.792	254.258	268.467	280.365	290.683	300.052	308.413	10	121.288	159.107	183.5	201.635	216.138	227.953	237.915	246.673	254.61	261.705
	SEM	0	3.957	5.823	6.854	7.461	8.013	8.543	8.938	9.217	9.435	9.688	0	5.783	8.544	10.17	11.5	12.49	13.15	13.68	14.28	14.66	15.05
	Two-tailed unpaired t test, vs WT																						0.026
	P value summary																						*
	Normality test (Shapiro-Wilk)																						Yes
	b
		PC1	PC2
	WT_2	0.1417	0.064
	WT_3	0.1584	0.0439
	WT_4	0.094	-0.1256
	WT_5	0.3344	0.0497
	WT_6	0.1793	-0.0282
	WT_7	0.096	0.1005
	KO_1	-0.1765	-0.2329
	KO_3	-0.1791	0.1904
	KO_4	-0.3109	0.2055
	KO_5	-0.1136	0.0098
	KO_6	-0.1188	-0.2532
	KO_7	-0.1049	-0.0239
	c
	Dissimilarity value	WT vs.Rnase4-/-	Within Rnase4-/-	Within WT
		0.435202	0.423308	0.0261324
		0.434484	0.458539	0.195508
		0.291004	0.250718	0.19323
		0.583851	0.061167	0.0995721
		0.410482	0.220924	0.0584871
		0.430595	0.132662	0.181322
		0.344804	0.192111	0.176096
		0.367925	0.44768	0.0750681
		0.41766	0.226782	0.0842456
		0.532427	0.277895	0.297527
		0.419805	0.497301	0.129471
		0.289417	0.308319	0.226109
		0.474204	0.263051	0.173564
		0.496344	0.034805	0.243752
		0.52304	0.229721	0.153306
		0.663842
		0.543058
		0.420229
		0.26099
		0.274129
		0.247853
		0.449773
		0.295355
		0.228383
		0.410458
		0.406335
		0.248124
		0.545104
		0.373482
		0.413815
		0.261798
		0.271889
		0.223392
		0.445423
		0.284233
		0.236297
	Two-tailed Similarities (ANOSIM) test, vs (WT vs Rnase4-/-)		0.003	<0.001
	P value summary		**	***
	e
	Mucispirillum	WT	Rnase4-/-
		-0.47667	0.8
		0.476667	4.81333
		-0.5868	3.74333
		-0.8865	1.40333
		1.4733	2.44667
		0.12312	4.54
	n	6	6
	AVE	0.0205195	2.95778
	SEM	0.3547	0.6804
	Two-tailed unpaired t test, vs WT		0.0033
	P value summary		**
	Normality test (Shapiro-Wilk)		Yes
	Parasutterella	WT	Rnase4-/-
		-0.265	1.985
		0.568	3.5965
		0.2965	3.5268
		-0.7458	1.5236
		0.4733	2.548
		-0.327	2.265
	n	6	6
	AVE	0	2.57415
	SEM	0.2145	0.3421
	Two-tailed unpaired t test, vs WT		<0.001
	P value summary		***
	Normality test (Shapiro-Wilk)		Yes
	e
	Mucispirillum	WT	Rnase4-/-
		39	100
		52	88
		29	68
		29	96
		32	79
		38	77
	n	6	6
	AVE	36.5	84.6667
	SEM	3.566	4.978
	Two-tailed unpaired t test, vs WT		<0.001
	P value summary		***
	Normality test (Shapiro-Wilk)		Yes
	Parasutterella	WT	Rnase4-/-
		54	182
		81	187
		32	158
		62	231
		22	312
		52	233
	n	6	6
	AVE	50.5	217.167
	SEM	8.625	22.42
	Two-tailed unpaired t test, vs WT		<0.001
	P value summary		***
	Normality test (Shapiro-Wilk)		Yes

## Sheet: Figure 3
	Figure 3. Rnase4 deficiency exacerbates mouse colitis.
	a
	% of change weight	Day 0		Day 1		Day 2		Day 3		Day 4		Day 5		Day 6		Day 7		Day 8
		WT	Rnase4-/-	WT	Rnase4-/-	WT	Rnase4-/-	WT	Rnase4-/-	WT	Rnase4-/-	WT	Rnase4-/-	WT	Rnase4-/-	WT	Rnase4-/-	WT	Rnase4-/-
		100.253	103.224	100.187	102.024	100.392	103.239	101.395	101.215	101.221	91.498	93.2868	84.9717	87.6199	78.1376	83.1761	75.8988	80.2171	74.1134
		102.425	101.623	100.823	101.149	104.938	103.065	104.115	101.916	100.412	96.9349	95.8848	88.8889	89.3004	79.3103	85.5967	75.2644	81.4815	72.9655
		99.2458	101.254	98.976	101.945	103.609	103.502	102.991	100.389	104.558	93.3852	100.855	83.2685	92.8775	78.5992	80.4701	73.5953	76.1406	70.0389
		101.254	97.2541	100.543	99.3829	103.71	98.3803	104.072	95.5264	101.991	92.7497	91.9457	86.2322	88.4299	78.5962	86.3348	77.1307	82.2624	75.6321
		98.2543	99.3651	101.679	101.127	102.845	105.418	102.985	105.257	98.5075	99.7854	91.1381	90.7768	88.7742	87.0172	86.334	82.9936	83.8881	76.794
		98.5678	97.2793	101.747	100.232	104.367	104.433	104.367	104.846	94.3231	95.2256	90.393	89.8314	88.2096	82.2563	84.2795	80.8326	80.9694	76.4485
	n	6	6	6	6	6	6	6	6	6	6	6	6	6	6	6	6	6	6
	AVE	100	100	100.659	100.977	103.31	103.006	103.321	101.525	100.169	94.9298	93.9172	87.3282	89.2019	80.6528	100.17	94.79	100.17	94.79
	SEM	0.6633	0.9986	0.4208	0.4162	0.6524	0.9926	0.4564	1.443	1.423	1.246	1.595	1.209	0.7704	1.41	0.9279	1.461	1.068	1.041
	Two-tailed unpaired t test, vs WT				0.602937		0.80309		0.262702		0.019777		0.008137		0.000337		0.002987		0.001438
	P value summary				ns		ns		ns		*		**		***		**		**
	Normality test (Shapiro-Wilk)				Yes		Yes		Yes		Yes		Yes		Yes		Yes		Yes
	b
	DAI	Day 0		Day 1		Day 2		Day 3		Day 4		Day 5		Day 6		Day 7		Day 8
		WT	Rnase4-/-	WT	Rnase4-/-	WT	Rnase4-/-	WT	Rnase4-/-	WT	Rnase4-/-	WT	Rnase4-/-	WT	Rnase4-/-	WT	Rnase4-/-	WT	Rnase4-/-
		0	0	0	0.333333	0.333333	0.333333	0.666667	1	0.666667	1.66667	1.33333	2	2	2.33333	2.33333	2.33333	2.66667	2.66667
		0	0	0	0.333333	0.333333	0.666667	0.666667	0.666667	1	0.666667	1.33333	1	2	2.33333	2.33333	3	3	3.33333
		0	0	0	0	0.333333	0.333333	0.666667	1	0.666667	1.33333	1	1.66667	1.66667	2.33333	2.33333	3	2.66667	3.33333
		0	0	0	0	0	0	0.333333	0.333333	0.666667	1	1	1.33333	1.33333	2.33333	1.33333	3	2	3.33333
		0	0	0	0	0	0	0.666667	0.666667	0.666667	1	1	1.66667	1.33333	2.33333	1.33333	2.33333	2.33333	3.33333
		0	0	0	0.333333	0	0.666667	0.333333	0.666667	0.666667	0.666667	1	1	1.33333	1.66667	1.66667	2.33333	2.33333	3.33333
	n	6	6	6	6	6	6	6	6	6	6	6	6	6	6	6	6	6	6
	AVE	0	0	0	0.166667	0.166667	0.333333	0.555556	0.722222	0.722222	1.05556	1.11111	1.44444	1.61111	2.22222	1.88889	2.66667	2.5	3.22222
	SEM	0	0	0	0.07379	0.07379	0.1223	0.07168	0.1027	0.055	0.1588	0.06957	0.1652	0.1345	0.11	0.2046	0.1498	0.1432	0.11
	Two-tailed unpaired t test, vs WT				0.049332		0.269996		0.209383		0.076108		0.092436		0.005596		0.011847		0.002547
	P value summary				*		ns		ns		ns		ns		**		*		**
	Normality test (Shapiro-Wilk)				Yes		Yes		Yes		Yes		Yes		Yes		Yes		Yes
	c
	Colon length	WT	Rnase4-/-
		4.9	4.5
		5.1	4.3
		5	4.2
		5.1	4
		5.5	4
		5.3	4.2
	n	6	6
	AVE	5.15	4.2
	SEM	0.08851	0.07746
	Two-tailed unpaired t test, vs WT		<0.001
	P value summary		***
	Normality test (Shapiro-Wilk)		Yes
	d
	FITC-dextran (mg/ml)	WT	Rnase4-/-
		1.6329	3.31503
		1.53498	3.9098
		1.57893	2.53557
		1.14437	4.72991
		1.04157	3.01488
		1.19522	4.53002
	n	6	6
	AVE	1.35466	3.67254
	SEM	0.1085	0.3538
	Two-tailed unpaired t test, vs WT		<0.001
	P value summary		***
	Normality test (Shapiro-Wilk)		Yes
	f
	Histological score	WT	Rnase4-/-
		4	5
		5	5
		5	6
		4	4
		4	5
		3	6
	n	6	6
	AVE	4.16667	5.16667
	SEM	0.3073	0.3073
	Two-tailed Mann–Whitney U test, vs WT		0.042
	P value summary		*
	Normality test (Shapiro-Wilk)		np
	e
	mRNA expression		WT						Rnase4-/-
		Ccl2	2.05	1.26	0.5	0.95	0.53	0.68	7.56	4.97	16.1	19.82	5.23	3.26
		Ccl3	1.96	0.88	0.49	1.23	0.58	0.84	17.18	11.42	15.26	8.38	7.23	4.69
		Cxcl1	2.02	1.21	0.42	0.86	0.98	0.52	12.44	10.03	16.26	8.56	5.26	5.26
		Cxcl2	1.96	0.79	1.25	0.45	0.59	0.98	8.17	18.88	9.21	11.53	4.63	3.25
		Gcsf	1.76	0.95	0.61	0.5	0.98	1.2	11.92	12.38	8.26	14.53	3.35	6.23
		Il-6	1.59	1.42	0.52	0.63	0.84	0.98	16.23	15.74	9.56	10.23	8.25	6.35
		Il-1β	1.81	0.76	0.34	0.64	0.88	1.59	5.75	10.4	10.52	11.34	9.26	5.26
		Il-17A	1.56	1.46	0.37	1.23	0.56	0.84	6.4	4.82	4.09	5.36	3.26	2.35
		S100A8	2.12	0.56	0.52	1.02	0.89	0.9	18.22	14.23	13.95	12.2	7.62	6.62
		Tnfα	1.75	1.02	0.56	1.32	0.68	0.69	1.13	1.25	2.37	2.21	0.98	0.85
	h
	Protein level (pg/ml)	Ccl3		Cxcl1		Cxcl2		Il-6		Il-1β		Tnfα
		WT	Rnase4-/-	WT	Rnase4-/-	WT	Rnase4-/-	WT	Rnase4-/-	WT	Rnase4-/-	WT	Rnase4-/-
		8.09036	89.0255	45.0577	295.42	8.26718	43.2112	39.9675	121.355	393.54	8450.63	103.739	374.23
		9.73913	40.9096	77.0078	212.1	10.7084	78.0283	51.0411	138.611	360.58	6709.77	268.584	770.238
		8.4541	52.6598	99.0289	237.102	12.942	40.3174	26.8859	177.251	343.016	10056.5	45.6623	894.2
		12.3	67.2	54.2	187.2	7.26	54.21	37.21	165.2	284.3	7125.2	164.3	653.2
		7.65	55.3	38.5	264.3	6.28	49.32	24.88	142.3	331.2	5642.6	121	548.22
		9.65	48.22	73.2	198.2	9.36	66.4	43.21	197.2	287.3	6537.2	84.3	551.3
	n	6	6	6	6	6	6	6	6	6	6	6	6
	AVE	9.31393	58.8858	64.4991	232.387	9.13627	55.2478	37.1991	156.986	333.323	7420.32	131.264	631.898
	SEM	0.6886	6.991	9.282	16.97	0.9904	5.909	4.056	11.43	17.31	646.6	31.8	74.9
	Two-tailed unpaired t test, vs WT		<0.001		<0.001		<0.001		<0.001		<0.001		<0.001
	P value summary		***		***		***		***		***		***
	Normality test (Shapiro-Wilk)		Yes		Yes		Yes		Yes		Yes		Yes

## Sheet: Figure 4
	Figure 4. Rnase4-regulated bacteria play a key role in colitis.
	a
	Parasutterella level	WT(co-WT)	WT(co-Rnase4-/-)
		0.687	4.251
		0.785	3.215
		0.954	3.11
		1.236	2.98
		1.45	2.54
		0.888	3.125
	n	6	6
	AVE	1	3.2035
	SEM	0.1176	0.2309
	Two-tailed unpaired t test, vs WT		0.001
	P value summary		***
	Normality test (Shapiro-Wilk)		Yes
	b
	% of change weight	Day 0		Day 1		Day 2		Day 3		Day 4		Day 5		Day 6		Day 7		Day 8
		WT(co-WT)	WT(co-Rnase4-/-)	WT(co-WT)	WT(co-Rnase4-/-)	WT(co-WT)	WT(co-Rnase4-/-)	WT(co-WT)	WT(co-Rnase4-/-)	WT(co-WT)	WT(co-Rnase4-/-)	WT(co-WT)	WT(co-Rnase4-/-)	WT(co-WT)	WT(co-Rnase4-/-)	WT(co-WT)	WT(co-Rnase4-/-)	WT(co-WT)	WT(co-Rnase4-/-)
		99.2255	101.361	101.251	100.715	100.721	99.9624	102.654	101.431	102.692	100.301	94.9564	92.244	91.6515	83.7982	85.7019	78.8117	81.2609	71.9126
		97.2541	98.2471	99.9223	99.6866	100.66	102.115	102.252	102.977	101.204	104.191	96.0777	95.8273	91.2913	89.2444	85.8738	82.4266	80.9223	76.7607
		101.254	97.1158	100.64	99.3829	100.8	101.466	102.72	101.118	100.4	98.3803	95.28	92.7497	90.4	86.2322	84.28	78.5962	79.4	75.1307
		99.2142	103.541	100.791	101.127	101.166	103.272	104.038	104.828	104.08	105.418	97.7519	94.7854	95.5079	90.7768	88.6403	85.0172	83.2265	80.9936
		102.952	102.548	101.946	100.716	100	100.796	102.216	101.233	99.4595	102.426	92.8378	86.1575	88.8919	82.7136	82.5135	80.031	80.9459	73.4455
		100.1	97.1871	101.457	98.0809	104.781	97.9566	105.492	96.2469	103.526	99.9166	100.809	92.2018	96.2591	84.2786	88.0905	80.8974	84.7086	75.1885
	n	6	6	6	6	6	6	6	6	6	6	6	6	6	6	6	6	6	6
	AVE	100	100	101.001	99.9514	101.355	100.928	103.229	101.306	101.894	101.772	96.2854	92.3276	92.3336	86.174	100.17	94.79	100.17	94.79
	SEM	0.797	1.157	0.2896	0.4643	0.7023	0.7519	0.5273	1.167	0.7467	1.106	1.115	1.373	1.192	1.315	0.9389	0.9951	0.7755	1.278
	Two-tailed unpaired t test, vs WT				0.083416		0.687203		0.164034		0.929326		0.049224		0.006006		0.005068		0.002053
	P value summary				ns		ns		ns		ns		*		**		**		**
	Normality test (Shapiro-Wilk)				Yes		Yes		Yes		Yes		Yes		Yes		Yes		Yes
	c
	Colon length	WT(co-WT)	WT(co-Rnase4-/-)
		5.5	4.4
		5.2	4
		5.7	4.5
		5.6	3.9
		5	4.1
		5	4.1
	n	6	6
	AVE	5.33333	4.16667
	SEM	0.1256	0.09545
	Two-tailed unpaired t test, vs WT		<0.001
	P value summary		***
	Normality test (Shapiro-Wilk)		Yes
	d
	Parasutterella level	WT→WT	Rnase4-/-→WT
		0.8561	2.68
		1.0536	2.15
		0.7532	1.95
		0.915	3.02
		1.2422	2.65
		1.1799	3.412
	n	6	6
	AVE	1	2.64367
	SEM	0.07767	0.2202
	Two-tailed unpaired t test, vs WT→WT		0.001
	P value summary		***
	Normality test (Shapiro-Wilk)		Yes
	e
	% of change weight	Day 0		Day 1		Day 2		Day 3		Day 4		Day 5		Day 6		Day 7		Day 8
		WT→WT	Rnase4-/-→WT	WT→WT	Rnase4-/-→WT	WT→WT	Rnase4-/-→WT	WT→WT	Rnase4-/-→WT	WT→WT	Rnase4-/-→WT	WT→WT	Rnase4-/-→WT	WT→WT	Rnase4-/-→WT	WT→WT	Rnase4-/-→WT	WT→WT	Rnase4-/-→WT
		98.1046	106.349	99.6242	106.675	99.7328	107.874	98.07	106.359	98.2085	103.181	93.1509	95.9544	88.8645	88.638	85.6567	80.9823	80.3351	75.2332
		99.0053	101.257	100.144	102.85	100.322	102.989	100.391	103.994	98.5896	101.43	94.6681	92.7698	91.3125	85.9547	86.7352	79.1696	81.4331	74.1324
		99.0746	104.201	100.114	104.691	101.915	107.7	101.326	105.379	100.876	103.211	96.5596	93.8713	92.428	87.047	85.8045	81.3774	79.2114	72.2245
		104.756	103.721	103.855	101.894	104.617	101.855	105.171	102.107	104.479	99.5479	99.7558	95.4118	92.5988	88.3057	88.3471	80.5298	81.2114	75.4369
		104.236	103.509	104.756	101.141	106.107	104.315	107.458	106.765	104.86	104.444	98.2824	93.4789	90.1717	85.68	83.8692	78.4289	80.132	73.1224
		104.583	95.6475	104.479	95.0978	106.003	96.2802	104.756	96.077	104.167	96.6058	100.954	90.6659	94.0537	83.8624	82.6635	77.3151	77.231	74.4348
	n	6	6	6	6	6	6	6	6	6	6	6	6	6	6	6	6	6	6
	AVE	101.627	102.448	102.162	102.058	103.116	103.502	102.862	103.447	101.863	101.403	97.2285	93.692	91.5715	86.5813	100.17	94.79	100.17	94.79
	SEM	1.306	1.513	0.9945	1.614	1.158	1.756	1.431	1.629	1.241	1.185	1.225	0.7781	0.7595	0.7307	0.8257	0.6508	0.63	0.5052
	Two-tailed unpaired t test, vs WT→WT				0.957517		0.85806		0.792961		0.794064		0.035022		0.000798		0.00023		<0.0001
	P value summary				ns		ns		ns		ns		*		***		***		***
	Normality test (Shapiro-Wilk)				Yes		Yes		Yes		Yes		Yes		Yes		Yes		Yes
	f
	Colon length	WT→WT	Rnase4-/-→WT
		5.3	4.3
		5	4.5
		5.2	4.7
		4.9	4.3
		5.8	4.6
		5.8	4.5
	n	6	6
	AVE	5.33333	4.48333
	SEM	0.1585	0.0654
	Two-tailed unpaired t test, vs WT→WT		<0.001
	P value summary		***
	Normality test (Shapiro-Wilk)		Yes
	g
	Parasutterella level	WT-BHI	Rnase4-/--BHI	WT-PARA	Rnase4-/--PARA
		0.5861	3.214	1.85	4.263
		1.2536	2.256	2.565	4.258
		0.8532	3.056	3.526	3.256
		0.9015	2.985	2.58	2.25
		1.8422	2.358	4.256	5.265
		0.5634	3.1142	3.562	3.214
	n	6	6	6	6
	AVE	1	2.83053	3.0565	3.751
	SEM	0.1968	0.168	0.358	0.4325
	Two-tailed unpaired t test, vs WT-BHI		0.0013	<0.001	<0.001
	P value summary		**	***	***
	Normality test (Shapiro-Wilk)		Yes	Yes	Yes
	h
	% of change weight	Day 0				Day 1				Day 2				Day 3				Day 4				Day 5				Day 6				Day 7				Day 8
		WT-BHI	Rnase4-/--BHI	WT-PARA	Rnase4-/--PARA	WT-BHI	Rnase4-/--BHI	WT-PARA	Rnase4-/--PARA	WT-BHI	Rnase4-/--BHI	WT-PARA	Rnase4-/--PARA	WT-BHI	Rnase4-/--BHI	WT-PARA	Rnase4-/--PARA	WT-BHI	Rnase4-/--BHI	WT-PARA	Rnase4-/--PARA	WT-BHI	Rnase4-/--BHI	WT-PARA	Rnase4-/--PARA	WT-BHI	Rnase4-/--BHI	WT-PARA	Rnase4-/--PARA	WT-BHI	Rnase4-/--BHI	WT-PARA	Rnase4-/--PARA	WT-BHI	Rnase4-/--BHI	WT-PARA	Rnase4-/--PARA
		98.996	104.952	106.851	104.882	97.8602	103.067	105.239	102.521	98.648	102.267	106.332	101.21	102.912	101.861	105.04	103.888	103.04	99.6228	103.905	97.0142	105.201	98.1786	100.599	93.3235	95.1104	89.8929	93.022	89.3527	88.2704	80.1839	86.4179	83.9515	82.2699	74.2563	80.508	75.6071
		98.051	103.175	101.684	96.048	104.653	102.665	101.341	99.9667	106.771	101.489	101.969	98.4797	105.073	100.578	102.676	100.189	105.837	98.5784	100.498	95.6449	98.115	97.7343	98.7089	91.5732	92.7231	90.4487	90.2177	88.2561	90.9824	81.1142	82.2659	81.2043	80.9204	76.3216	78.5262	72.3114
		99.623	101.348	97.495	104.823	99.0065	100.933	97.2795	105.735	105.63	102.799	98.6716	102.498	105.196	102.666	97.5853	99.858	99.7283	101.306	97.021	95.9024	103.347	99.1559	95.8819	93.5257	92.6382	90.4913	91.8547	87.4186	92.8602	83.9862	86.2296	80.4263	84.0197	72.8347	81.0576	71.8552
		104.892	94.532	95.2685	102.487	101.384	95.1288	95.2268	100.213	101.936	97.351	95.7554	101.824	102.658	96.2648	95.4497	97.6574	105.281	95.8658	94.1003	93.0111	99.4311	93.4434	92.9329	94.2285	100.889	88.3119	89.6436	89.5288	90.3031	80.4949	80.3816	80.1552	81.8166	77.6761	73.2306	72.1217
		104.955	96.715	99.5214	96.037	105.729	98.256	97.9647	97.3615	102.658	99.438	98.8819	98.0225	99.4311	98.741	97.3096	100.125	100.875	97.145	98.1394	95.276	100.875	95.586	96.4361	93.5263	99.8556	89.254	92.6981	86.9923	88.166	84.211	85.4371	79.9232	85.6382	80.125	77.7956	73.0236
		101.025	103.118	104.452	97.548	101.412	102.236	104.624	97.5662	102.385	103.148	105.023	96.4521	102.114	101.923	103.841	95.2236	100.253	102.626	100.336	94.8522	98.264	100.035	98.0523	93.2253	91.231	91.253	95.2362	87.253	83.363	85.263	85.7153	80.8233	79.242	78.256	77.0253	3.333
	n	6	6	6	6	6	6	6	6	6	6	6	6	6	6	6	6	6	6	6	6	6	6	6	6	6	6	6	6	6	6	6	6	6	6	6	6
	AVE	100.3	101.32	101.63	102.45	101.674	100.381	100.279	100.561	103.005	101.082	101.106	99.7478	102.897	100.339	100.317	99.4902	102.502	99.1908	98.9999	95.2835	100.872	97.3555	97.1018	93.2338	100.3	101.32	101.63	102.45	100.3	101.32	101.63	102.45	100.3	101.32	101.63	102.45
	SEM	1.225	1.677	1.768	1.732	1.253	1.269	1.678	1.295	1.178	0.9207	1.662	0.9912	0.8703	0.9916	1.638	1.183	1.073	1.034	1.375	0.543	1.175	0.9955	1.081	0.3626	1.656	0.4248	0.8309	0.4488	1.336	0.8964	1.016	0.6037	0.924	1.098	1.15	11.62
	Two-tailed unpaired t test, vs WT-BHI		0.772603	0.863295	0.662718		0.485017	0.520505	0.550461		0.227617	0.373428	0.060576		0.081019	0.19432	0.042686		0.050496	0.072435	0.000132		0.045359	0.039747	9.9e-05		0.009527	0.105526	0.001715		0.002479	0.021143	0.000303		0.002504	0.015518	9e-06
	P value summary		ns	ns	ns		ns	ns	ns		ns	ns	ns		ns	ns	*		ns	ns	***		*	*	***		**	ns	**		**	*	***		**	*	***
	Normality test (Shapiro-Wilk)		Yes	Yes	Yes		Yes	Yes	Yes		Yes	Yes	Yes		Yes	Yes	Yes		Yes	Yes	Yes		Yes	Yes	Yes		Yes	Yes	Yes		Yes	Yes	Yes		Yes	Yes	Yes
	i
	Colon length	WT-BHI	Rnase4-/--BHI	WT-PARA	Rnase4-/--PARA
		5.1	4.5	4.3	4.1
		5	4.7	4.9	4.1
		5.1	4.7	4.5	4.7
		5.9	4.5	4.9	4.8
		5.1	4.8	5.1	4.3
		5.8	4.6	5.1	4.5
	n	6	6	6	6
	AVE	5.33333	4.63333	4.8	4.41667
	SEM	0.1647	0.04944	0.1342	0.1222
	Two-tailed unpaired t test, vs WT-BHI		0.0021	0.0181	0.0001
	P value summary		**	*	***
	Normality test (Shapiro-Wilk)		Yes	Yes	Yes

## Sheet: Figure 5
	Figure 5. Rnase4 directly kills Parasutterella.
	a
	Protein conc. (Log10 μM)	Rnase4			BSA			Rnase4-K40A
	-1	0.617676	0.62523	0.61215	0.626127	0.63526	0.642352	0.63252	0.63115	0.59236
	-0.30103	0.408353	0.452213	0.41253	0.565481	0.59262	0.59965	0.43256	0.425231	0.41568
	0	0.262392	0.2235	0.22658	0.534493	0.58236	0.586252	0.30251	0.28586	0.29586
	0.30103	0.148128	0.15423	0.12352	0.544911	0.59856	0.596235	0.166423	0.15526	0.14253
	0.69897	0.092932	0.112365	0.11252	0.52587	0.60235	0.551254	0.102352	0.095236	0.08995
	1	0.09337	0.10254	0.10252	0.530413	0.59865	0.572254	0.09232	0.09253	0.08
	1.69897	0.08547	0.09654	0.09523	0.537327	0.61232	0.589265	0.098562	0.095623	0.08859
	2	0.09646	0.09885	0.093654	0.525732	0.599632	0.575214	0.08953	0.088568	0.09052
	d
	PI positive/Hoechst (%)	BSA	Rnase4
	Protein conc. (μM)	0.1	0.1	0.5	1	5	10
		0	40	51	75	72	80.5882
		0	42	55	69.2308	82	96.7742
		0	30	57	76.9231	90	89.4737
		4.34783	33	48	79.1667	82	96.1539
		3.7037	38	62	59.375	88	89.4118
		0	29	63	35.7143	87	89.1667
		6.66667	36	49	51.4286	90	92
		1.51515	28	58	61	87	93
		2.63158	35	66	50	96

## Sheet: Figure 6
	Figure 6. Rnase4 associated Parasutterella regulates intestinal tryptophan metabolism.
	a
		PC1	PC2
	WT_2	65.4127	48.4833
	WT_3	68.924	43.2482
	WT_4	-7.47774	42.1859
	WT_5	-27.8922	37.7231
	WT_6	42.0929	33.1463
	WT_7	66.4043	-36.9356
	KO_1	-51.7653	34.9173
	KO_3	-8.91702	-23.3858
	KO_4	-78.5673	8.16725
	KO_5	-79.6858	16.546
	KO_6	-20.3524	-1.59753
	KO_7	-28.6717	-44.1358
	d
	Kynurenic acid	WT	Rnase4-/-
		1.74993	-0.33613
		1.12492	-0.139477
		0.972411	-0.48998
		0.573004	-1.39663
		1.2433	-1.83223
		0.336441	-1.44388
	n	6	6
	AVE	1	-0.939721
	SEM	0.2046	0.2861
	Two-tailed unpaired t test, vs WT		<0.001
	P value summary		***
	Normality test (Shapiro-Wilk)		Yes
	Xanthurenic acid	WT	Rnase4-/-
		2.32851	-0.7892
		1.28011	-1.16038
		0.712688	-0.69253
		0.493805	-1.39984
		0.512726	-0.92082
		0.672158	-1.52174
	n	6	6
	AVE	1	-1.08075
	SEM	0.291	0.1371
	Two-tailed unpaired t test, vs WT		<0.001
	P value summary		***
	Normality test (Shapiro-Wilk)		Yes
	e
		Tph1			Ido1			Kmo			Kynu			Kyat3			Kyat4
		WT	Rnase4-/-	WT+PARA	WT	Rnase4-/-	WT+PARA	WT	Rnase4-/-	WT+PARA	WT	Rnase4-/-	WT+PARA	WT	Rnase4-/-	WT+PARA	WT	Rnase4-/-	WT+PARA
		1.14288	0.854123	0.780613	0.95247	0.332845	0.709104	1.14413	0.68952	0.568115	1.20801	1.55821	1.99902	1.39608	1.02541	1.05072	0.978985	0.963342	0.825129
		0.972214	0.795412	1.03002	0.515155	0.266487	0.189561	1.29318	1.32051	1.11542	1.07373	1.32562	1.16956	0.969097	1.11254	1.05072	1.15351	0.844756	1.12716
		1.02291	1.25326	0.738504	1.251	0.322569	0.348864	1.80782	1.02561	1.03832	1.86947	0.59965	1.21922	0.711061	0.889562	1.21817	0.992651	0.79921	1.23916
		0.876208	1.08856	0.91553	1.20162	0.188526	0.36452	0.380048	0.952136	1.10006	0.392101	0.68514	1.04678	0.609084	0.96325	1.16585	1.30076	1.32265	0.958838
		0.985785	0.966325	1.16152	1.07975	0.123654	0.238832	0.374816	1.43325	0.991434	0.456693	1.23652	0.498603	1.31468	1.02531	1.22948	0.574094	1.03356	0.928319
	n	5	5	5	5	5	5	5	5	5	5	5	5	5	5	5	5	5	5
	AVE	1	0.991536	0.925238	1	0.246816	0.370176	1	1.08421	0.962671	1	1.08103	1.18664	1	1.00322	1.14299	1	0.992704	1.01572
	SEM	0.04315	0.08243	0.07832	0.1318	0.04005	0.09089	0.277	0.1331	0.1011	0.2711	0.1871	0.2402	0.157	0.03703	0.03918	0.1216	0.0924	0.07402
	Two-tailed unpaired t test, vs WT		0.929755	0.427387		0.000596	0.004331		0.791022	0.902385		0.811863	0.620277		0.984586	0.402729		0.963075	0.914803
	P value summary		ns	ns		***	**		ns	ns		ns	ns		ns	ns		ns	ns
	Normality test (Shapiro-Wilk)		Yes	Yes		Yes	Yes		Yes	Yes		Yes	Yes		Yes	Yes		Yes	Yes
	g
	IDO	BHI	PARA
		0.95	0.23
		0.92	0.32
		1.01	0.35
		1.08	0.38
		1.04	0.25
	n	5	5
	AVE	1	0.306
	SEM	0.03536	0.0324
	Two-tailed unpaired t test, vs BHI		<0.001
	P value summary		***
	Normality test (Shapiro-Wilk)		Yes
	i
	KYNA	BHI	PARA
		1	0.6
		1	0.5
		1	0.7
	n	3	3
	AVE	1	0.6
	SEM	0	0.05774
	Two-tailed unpaired t test, vs WT		0.0023
	P value summary		**
	XANA	BHI	PARA
		1	0.6
		1	0.5
		1	0.7
	n	3	3
	AVE	1	0.6
	SEM	0	0.05292
	Two-tailed unpaired t test, vs WT		<0.001
	P value summary		***

## Sheet: Figure 7
	Figure 7. RNASE4 is a potential IBD diagnostic biomarker and therapeutic target.
	a						b					d				e						f							g					i
		Ctrl	IBD	UC	CD			Normal	Inflammatory				Normal	Inflamed			Ctrl	IBD	UC	CD			Ctrl	IBD	UC	CD				RNASE4	PARA			% of change weight	Day 0			Day 1			Day 2			Day 3			Day 4
		0.009958	0.00936	0.00936	0.009753			0.0211705	0.0116765				2.1	0.5			1.13177	0.157169	0.157169	0.192328			2.17193	6.98693	6.98693	1.05693				0.160655	2.17193				WT	Rnase4-/-	Rnase4-/-+Rnase4	WT	Rnase4-/-	Rnase4-/-+Rnase4	WT	Rnase4-/-	Rnase4-/-+Rnase4	WT	Rnase4-/-	Rnase4-/-+Rnase4	WT	Rnase4-/-	Rnase4-/-+Rnase4
		0.014478	0.00375	0.00375	0.0101944			0.00923497	0.0123529				1.9	3.1			0.200681	0.256949	0.256949	0.37756			0.901932	5.73693	5.73693	1.86193				0.200681	0.901932				102.334	102.932	103.845	102.835	103.562	104.052	103.924	104.25	104.463	103.952	102.923	103.295	102.509	99.5807	99.2397
		0.019915	0.00678	0.00678	0.0101418			0.006485	0.00501798				1	1.4			0.330978	0.305202	0.305202	0.293581			1.96693	8.20193	8.20193	-1.07307				0.330978	1.96693				95.9344	99.9775	100.158	96.8823	99.5836	102.754	97.0236	100.835	103.008	97.7435	99.6534	102.665	97.7523	95.9477	102.634
		0.019984	0.0126	0.0126	0.014478			0.00411847	0.0047473				0.9	0.3			0.703957	0.30712	0.30712	0.318638			-0.21807	4.12193	4.12193	4.03693				0.375636	-0.21807				101.64	96.7473	98.7922	102.611	98.0473	100.673	102.859	100.371	100.512	103.553	101.317	101.313	100.343	97.22	98.7191
		0.029462	0.01164	0.01164	0.013519			0.0139492	0.0124849				0.8	0.2			0.741651	0.584592	0.584592	0.235278			1.88193	5.52193	5.52193	1.73693				0.106287	1.88193				94.127	103.956	104.047	96.2811	104.205	105.48	97.9379	103.405	103.421	97.3111	99.4654	102.223	96.0867	95.5076	99.1583
		0.012473	0.01042	0.01042	0.00879			0.016937	0.00351155				1.3	0.6			0.380463	0.25616	0.25616	0.169734			1.07693	6.65693	6.65693	8.04693				0.380463	1.07693				105.031	97.1412	96.6522	105.262	98.0141	99.2619	106.409	100.917	102.719	105.549	102.656	100.536	102.045	98.2684	100.158
		0.01323	0.00709	0.00709	0.000605			0.0207413	0.0146015				1.4	0.5			0.503945	0.375141	0.375141	0.240314			-1.22307	6.62193	6.62193	5.21193				0.424387	-1.22307				100.934	99.2459	96.5054	101.987	101.459	98.5341	102.961	97.8897	99.1134	101.283	104.114	96.7781	99.0467	98.6381	95.5341
		0.025737	0.01194	0.01194	0.00219			0.0143911	0.00483028				2.2	1.3			0.92492	0.246831	0.246831	0.119289			0.006932	6.33193	6.33193	5.67193				0.669395	0.006932			n	6	6	6	6	6	6	6	6	6	6	6	6	6	6	6
		0.018199	0.00882	0.00882	0.001506			0.0106082	0.00946175				1.5	2.5			0.256444	0.124471	0.124471	0.09681			-0.56807	4.82193	4.82193	4.92693				0.256444	-0.56807			AVE	100	100	100	100.976	100.812	101.792	101.852	101.278	102.206	101.565	101.688	101.135	99.6303	97.5271	99.2406
		0.016805	0.00747	0.00747	0.009068			0.00662127	0.00609281				2.1	1.1			0.375636	0.027303	0.027303	0.202867			-1.30807	2.45693	2.45693	4.99193				0.703957	-1.30807			SEM	1.686	1.205	1.368	1.464	1.102	1.124	1.483	0.9304	0.815	1.394	0.7646	0.9574	1.017	0.6495	0.9377
		0.010896	0.01541	0.01541	0.009889			0.0204228	0.00541555				1.5	1.1			0.456918	0.180498	0.180498	0.2323			1.33693	1.64693	1.64693	6.46193				0.456918	1.33693			Two-tailed unpaired t test, vs WT		0.999998	0.999998		0.930294	0.667793		0.749531	0.838605		0.939977	0.804372		0.112064	0.783903
		0.00879	0.00619	0.00619	0.002568			0.0110204	0.0175952				1.3	0.6			0.213724	0.31747	0.31747	0.313496			1.84193	7.29693	7.29693	3.70693				0.213724	1.84193			P value summary		ns	ns		ns	ns		ns	ns		ns	ns		ns	ns
		0.014528	0.01342	0.01342	0.00834			0.0123557	0.00570453				1.4	0.7			0.505873	0.393224	0.393224	0.207678			-0.80807	4.64193	4.64193	6.28193				0.289624	-0.80807			Two-tailed unpaired t test, vs Rnase4-/-						0.547376			0.470316			0.66162			0.163997
		0.025295	0.00849	0.00849	0.00734			0.0042637	0.0109823				1.6	0.7			1.06543	0.43591	0.43591	0.185755			0.316932	-5.36307	-5.36307	5.44193				0.104856	0.316932			P value summary									ns			*			ns
		0.013094	0.00752	0.00752	0.00692			0.0007803	0.00114243				2.3	1.1			0.360694	0.176762	0.176762	0.552955			1.70693	2.88193	2.88193	7.52193				0.360694	1.70693			Normality test (Shapiro-Wilk)		Yes	Yes		Yes	Yes		Yes	Yes		Yes	Yes		Yes	Yes
		0.024097	0.013683	0.013683	0.00493			0.0226967	0.0221392				0.9	1.5			0.545344	0.192328		0.427924			4.11193	1.05693		-2.11807				0.545344	4.11193
		0.030186	0.006434	0.006434	0.00496			0.006737	0.0111743				1.9	0.6			0.397084	0.37756		0.637219			0.606932	1.86193		-1.65807				0.397084	0.606932
		0.018199	0.007678	0.007678	0.00846			0.00329918	0.00118272				1.77	1.2			0.761391	0.293581		0.357975			-0.33307	-1.07307		-2.48807				0.306055	-0.33307			j
		0.011164	0.005031	0.005031	0.00333			0.00359778	0.0029122				2.3	1.5			0.306055	0.318638		0.177622			-1.34807	4.03693		4.13193				0.761391	-1.34807			Colon length	WT	Rnase4-/-	Rnase4-/-+Rnase4
		0.016459	0.003721	0.003721	0.00345			0.00466574	0.0033802				1	0.6			0.28932	0.235278		0.405046			0.076932	1.73693		4.57193				0.439224	0.076932				5.2	4	5.1
		0.026923	0.005448	0.005448	0.00019			0.00712113	0.00551021			n	20	20			0.614275	0.169734		0.327076			0.036932	8.04693		4.74193				0.452838	0.036932				5.6	4.5	5.2
		0.013508	0.009355	0.009355	0.00202			0.00732134	0.00551021			AVE	1.5585	1.055			0.231918	0.240314		0.619894			-1.18807	5.21193		3.13193				0.201542	-1.18807				5.9	4.6	4.9
		0.023357	0.011164	0.011164	0.00473			0.00372466	0.00676039			SEM	0.1104	0.1612			0.452838	0.119289		0.090072			-0.92307	5.67193		3.10693				0.614275	-0.92307				5.2	5	5.1
		0.010273	0.00314	0.00314	0.00314			0.00680741	0.00952756			Two-tailed paired t test, vs normal		0.0069			0.424387	0.09681		0.809601			-0.15307	4.92693		8.31693				0.503945	-0.15307				5.9	4.5	5
		0.014279	0.00216	0.00216	0.00558			0.00466574	0.00852741			P value summary		**			0.606084	0.202867		0.123627			-3.53307	4.99193		2.28693				0.606084	-3.53307				4.8	4.1	4.5
			0.009585	0.009585	0.00685			0.00873681	0.00773878			Normality test (Shapiro-Wilk)		Yes			0.156525	0.2323		0.288108			-2.92307	6.46193		3.246				1.13177	-2.92307			n	6	6	6
			0.010672	0.010672	0.00826			0.00235725	0.00435329								0.105401	0.313496		0.251866			1.1245	3.70693		4.568				0.105401	1.1245			AVE	5.43333	4.45	4.96667
			0.009753		0.01346			0.0130602	0.0164739								0.201542	0.207678		0.218792			-0.05807	6.28193		5.621				0.231918	-0.05807			SEM	0.1801	0.1478	0.1022
			0.0101944		0.00259			0.0110204	0.00632957								0.128207	0.185755		0.460327			0.546932	5.44193		1.236				0.128207	0.546932			Two-tailed unpaired t test, vs Rnase4-/-	0.0005		0.0456
			0.0101418		0.00178			0.00676039	0.00103319								0.160655	0.552955		0.23758			-0.44307	7.52193		4.23734				0.156525	-0.44307			P value summary	***		*
			0.014478		0.00166			0.00979542	0.00335685								0.289624	0.427924		0.108876			0.151932	-2.11807		4.61133				0.505873	0.151932			Normality test (Shapiro-Wilk)	Yes		Yes
			0.013519		0.00195			0.00576415	0.00545322								1.04181	0.637219		0.421279			-0.75307	-1.65807		4.00564				0.089826	-0.75307
			0.00879		0.00921			0.00570453	0.00357293								0.36901	0.357975		0.137915			0.871932	-2.48807		4.05848				0.36901	0.871932
			0.000605		0.0093			0.00792882	0.00249166								0.177582	0.177622		0.16687			2.93193	4.13193		5.2536				0.177582	2.93193			k
			0.00219		0.0096			0.0178408	0.00664425								0.669395	0.405046		0.362961			-1.17307	4.57193		3.01377				0.92492	-1.17307			Relative abundance of Parasutterella	WT	Rnase4-/-	Rnase4-/-+Rnase4
			0.001506		0.008846			0.00476378	0.00972776								0.104856	0.327076		0.104372			-5.02307	4.74193		5.10726				1.06543	-5.02307				0.22	1.1	0.33
			0.009068		0.00633			0.00312121	0.00450681								0.089826	0.619894		0.667686			-5.38807	3.13193		4.42433				1.04181	-5.38807				-0.96	1.5	0.15
			0.009889		0.00645			0.00521298	0.00517697								0.106287	0.090072		0.472336			-3.55307	3.10693		6.11539				0.741651	-3.55307				0.64	2.15	-0.05
			0.002568		0.00519			0.0201416	0.0069988								0.164475	0.809601		0.243619			3.96307	8.31693		4.20437				0.164475	3.96307				-0.99	1.86	0.48
			0.00834		0.00602			0.0111743	0.00406177								0.529017	0.123627		0.274588			3.28598	2.28693		5.63237				0.529017	3.28598				0.92	1.29	0.59
			0.00734		0.0073			0.00835191	0.00292231								0.215453	0.288108		0.146956			1.235	3.246		6.79007				0.215453	1.235				0.17	2.95	-0.44
			0.00692		0.009314			0.00572433	0.00584461								0.223582	0.251866		0.550168			0.7851	4.568		6.75437				0.223582	0.7851			n	6	6	6
			0.00493		0.008558			0.00979542	0.00712113								0.439224	0.218792		0.129634			-0.871	5.621		6.45857				0.28932	-0.871			AVE	0	1.80833	0.176667
			0.00496		0.00815			0.00582439	0.00183033								0.55716	0.460327		0.133176			2.451	1.236		4.91837				0.55716	2.451			SEM	0.3284	0.2762	0.1548
			0.00846		0.0086			0.0107936	0.00882813								0.465564	0.23758		0.384738			-3.6001	4.23734		2.50607				0.465564	-3.6001			Two-tailed unpaired t test, vs Rnase4-/-	0.0004		0.0018
			0.00333		0.013346			0.003648	0.0139492									0.108876		0.273545				4.61133		1.67987				0.157169	6.98693			P value summary	***		**
			0.00345					0.015424	0.00695045									0.421279		0.556672				4.00564		2.354				0.375141	5.73693			Normality test (Shapiro-Wilk)	Yes		Yes
			0.00019					0.0132885	0.00183669									0.137915		0.467388				4.05848		1.5612				0.090072	8.20193
			0.00202					0.00895136	0.00680741									0.16687		0.400073				5.2536		3.4578				0.30712	4.12193
			0.00473					0.0096941	0.00407587									0.362961						3.01377						0.235278	5.52193
			0.00314					0.00427851	0.00628585									0.104372						5.10726						0.25616	6.65693
			0.00558					0.0115283	0.00413276									0.667686						4.42433						0.027303	6.62193
			0.00685					0.0092992	0.00959383									0.472336						6.11539						0.246831	6.33193
			0.00826					0.00765874	0.00519494									0.243619						4.20437						0.176762	4.82193
			0.01346				n	54	54									0.274588						5.63237						0.256949	2.45693
			0.00259				AVE	0.00928481	0.00695435									0.146956						6.79007						0.305202	1.64693
			0.00178				SEM	0.0007275	0.0005965									0.550168						6.75437						0.31747	7.29693
			0.00166				Two-tailed paired t test, vs normal		0.0024									0.129634						6.45857						0.133176	4.64193
			0.00195				P value summary		**									0.133176						4.91837						0.637219	-5.36307
			0.00921				Normality test (Shapiro-Wilk)		Yes									0.384738						2.50607						0.427924	2.88193
			0.0093															0.273545						1.67987						0.556672	1.05693
			0.0096															0.556672						2.354						0.218792	1.86193
			0.008846															0.467388						1.5612						0.667686	-1.07307
			0.00633															0.400073						3.4578						0.318638	4.03693
			0.00645													n	45	64	15	49		n	45	64	15	49				0.584592	1.73693
			0.00519													AVE	0.421711	0.301859	0.27632	0.309677		AVE	8.88178e-17	4.06699	4.57093	3.91272				0.169734	8.04693
			0.00602													SEM	0.03997	0.02047	0.03569	0.02447		SEM	0.3157	0.3338	0.8597	0.3506				0.43591	5.21193
			0.0073													Two-tailed paired t test, vs normal		0.0046	0.0496	0.0169		Two-tailed paired t test, vs normal		<0.001	<0.001	<0.001				0.202867	5.67193
			0.009314													P value summary		**	*	*		P value summary		***	***	***				0.293581	4.92693
			0.008558													Normality test (Shapiro-Wilk)		Yes	Yes	Yes		Normality test (Shapiro-Wilk)		Yes	Yes	Yes				0.192328	4.99193
			0.00815																											0.2323	6.46193
			0.0086																											0.313496	3.70693
			0.013346																											0.207678	6.28193
	n	25	73	27	46																									0.273545	5.44193
	AVE	0.0176516	0.0073675	0.00848041	0.00671427																									0.104372	7.52193
	SEM	0.001284	0.0004289	0.0006629	0.0005407																									0.357975	-2.11807
	Two-tailed unpaired t test, vs Ctrl		<0.001	<0.001	<0.001																									0.619894	-1.65807
	P value summary		***	***	***																									0.809601	-2.48807
	Normality test (Shapiro-Wilk)		Yes	Yes	Yes																									0.177622	4.13193
																														0.185755	4.57193
																														0.327076	4.74193
																														0.16687	3.13193
																														0.357975	3.10693
																														0.124471	8.31693
																														0.274588	2.28693
																														0.288108	3.246
																														0.251866	4.568
																														0.37756	5.621
																														0.552955	1.236
																														0.23758	4.23734
																														0.108876	4.61133
																														0.240314	4.00564
																														0.405046	4.05848
																														0.180498	5.2536
																														0.362961	3.01377
																														0.137915	5.10726
																														0.393224	4.42433
																														0.472336	6.11539
																														0.243619	4.20437
																														0.123627	5.63237
																														0.146956	6.79007
																														0.119289	6.75437
																														0.129634	6.45857
																														0.09681	4.91837
																														0.384738	2.50607
																														0.460327	1.67987
																														0.550168	2.354
																														0.421279	1.5612
																														0.400073	3.4578
																													n	109	109
																													slope significantly non-zero		<0.0001
																													P value summary		***
																													R squared		0.4133
																													equation		Y=-0.9265X+5.634
[truncated: 12 more columns]

## Sheet: Supplementary Figure 1
	Supplementary Figure 1. Expression profile of RNASEA superfamily members in the intestine.
	a
	Small intestine	RNASE1	RNASE2	RNASE3	RNASE4	RNASE5	RNASE6	RNASE7	RNASE8	RNASE9	RNASE10	RNASE11	RNASE12	RNASE13
	Normalized expression (nTPM) level	201.8	1.4	0.1	27.5	27.1	27.7	0	0	0	1.7	0.1		0
	colon	RNASE1	RNASE2	RNASE3	RNASE4	RNASE5	RNASE6	RNASE7	RNASE8	RNASE9	RNASE10	RNASE11	RNASE12	RNASE13
	Normalized expression (nTPM) level	378.4	2.2	0.2	56.5	32.6	33.4	0.2	0	0	0.7	0	0	0.1
	rectum	RNASE1	RNASE2	RNASE3	RNASE4	RNASE5	RNASE6	RNASE7	RNASE8	RNASE9	RNASE10	RNASE11	RNASE12	RNASE13
	Normalized expression (nTPM) level	425.2	0.7	0.1	65.2	45.7	0	0.5	0	0	0.4	0	0	0

## Sheet: Supplementary Figure 2
	Supplementary Figure 2. Generation of Rnase4 knockout mice.

## Sheet: Supplementary Figure 3
	Supplementary Figure 3. Phenotypic characterization of intestines from WT and Rnase4-/- mice.
	b
	Intestinal length	Small intestine			Large intestine
		WT	Rnase4-/-		WT	Rnase4-/-
		29.2	29.3		6.9	5.8
		30.2	30.2		6.2	6.7
		31.2	31.2		6.7	6.4
		29.6	30.2		6.3	6.6
		30.2	31.4		6.4	6.8
		28.8	30.8		6.8	6.6
	n	6	6		6	6
	AVE	29.8667	30.5167		6.55	6.48333
	SEM	0.349	0.3167		0.1176	0.147
	Two-tailed unpaired t test, vs WT		0.1978			0.7306
	P value summary		ns			ns
	Normality test (Shapiro-Wilk)		Yes			Yes
	c
	Crypt length	Small intestine			Large intestine
		WT	Rnase4-/-		WT	Rnase4-/-
		87.3333	84.8333		199.667	189.5
		79.6667	79.6667		190.667	191.333
		86.3333	82		191.833	195.167
		81.3333	82.3333		186.333	189.167
		84.8333	86.1667		190.833	198.333
		84	84.3333		192.667	193
	n	6	6		6	6
	AVE	83.9167	83.2222		192	192.75
	SEM	1.199	0.9561		1.775	1.443
	Two-tailed unpaired t test, vs WT		0.6603			0.7498
	P value summary		ns			ns
	Normality test (Shapiro-Wilk)		Yes			Yes
	d
	Goblet cell number per crypt	Samll intestine			Large intestine
		WT	Rnase4-/-		WT	Rnase4-/-
		7.5	7.83333		9.16667	10.1667
		7.5	6.83333		11.6667	10
		7	7.5		10.5	11.6667
		7.83333	7.33333		10.3333	11
		7.33333	7.16667		11.6667	10.1667
		7.66667	7.66667		11.6667	9.83333
	n	6	6		6	6
	AVE	7.47222	7.38889		10.8333	10.4722
	SEM	0.1172	0.147		0.4172	0.29
	Two-tailed unpaired t test, vs WT		0.667			0.4935
	P value summary		ns			ns
	Normality test (Shapiro-Wilk)		Yes			Yes
	e
	Lysozyme positive cell per crypt	Samll intestine
		WT	Rnase4-/-
		6.16667	6.16667
		5.83333	5.66667
		5.66667	5.83333
		6	5.66667
		6	6.5
		6.16667	6.33333
	n	6	6
	AVE	5.97222	6.02778
	SEM	0.07954	0.1454
	Two-tailed unpaired t test, vs WT		0.7444
	P value summary		ns
	Normality test (Shapiro-Wilk)		Yes
	f
	Ki67 positive cell per crypt	Samll intestine			Large intestine
		WT	Rnase4-/-		WT	Rnase4-/-
		12.8333	11.5		7.33333	7.16667
		13	13.3333		6.16667	6.66667
		11.6667	12		6.5	7.33333
		12.3333	11.8333		7.33333	6.66667
		12	12.1667		6.83333	7.66667
		11.1667	12.3333		7	6.66667
	n	6	6		6	6
	AVE	12.1667	12.1944		6.86111	7.02778
	SEM	0.2854	0.2561		0.1896	0.1744
	Two-tailed unpaired t test, vs WT		0.9437			0.5322
	P value summary		ns			ns
	Normality test (Shapiro-Wilk)		Yes			Yes
	g
	Mucus layer thickness	Large intestine
		WT	Rnase4-/-
		20.8	19.7333
		19.2333	17.9333
		19	21
		20.7	19.8
		19.5667	21
		19.7333	20.8
	n	6	6
	AVE	19.8389	20.0444
	SEM	0.3066	0.4834
	Two-tailed unpaired t test, vs WT		0.727
	P value summary		ns
	Normality test (Shapiro-Wilk)		Yes

[truncated: 14 more sheets: Supplementary Figure 4, Supplementary Figure 5, Supplementary Figure 6, Supplementary Figure 7, Supplementary Figure 8, Supplementary Figure 9, Supplementary Figure 10, Supplementary Figure 11, Supplementary Figure 12, Supplementary Figure 13, Supplementary Figure 14, Supplementary Figure 15, Supplementary Figure 16, Supplementary Figure 17]
